# Supplementary material for: OsMAPKKK69 Negatively Regulates Resistance to Blast and Bacterial Blight Diseases in Rice (Oryza sativa L.)
Source: Plants (Basel). 2025 Aug 18;14(16):2566. doi: 10.3390/plants14162566 (PMC12389254; doi:10.3390/plants14162566)
Supplement: Supplementary file 1 [file plants-14-02566-s001.zip]

Archive with 3 entries (3 files):
- Supplementary Figure S1.png
- Supplementary Table S1.pdf
- Supplementary Table S2.xls
