# Supplementary material for: OsMAPKKK69 Negatively Regulates Resistance to Blast and Bacterial Blight Diseases in Rice (Oryza sativa L.)
Source: Plants (Basel). 2025 Aug 18;14(16):2566. doi: 10.3390/plants14162566 (PMC12389254; doi:10.3390/plants14162566)
Supplement: Supplementary file 1 [file plants-14-02566-s001.zip › Supplementary Table S2.xls]

Score	E-Value	HSP-Len	%-Ident	%-Simil	Query-Name	Num-Rds	Q-Len	Q-Begin	Q-End	Q-Frame	Hit-Name	H-Len	H-Begin	H-End	H-Frame	Description
2314	0	441	100%	100%	Query_1	-	441	1	441	0	OsZH11G0511198400.01	441	1	441	0	No definition line
2314	0	441	100%	100%	Query_1	-	441	1	441	0	LOC_Os05g46760	442	1	441	0	No definition line
2314	0	441	100%	100%	Query_1	-	441	1	441	0	OsLJG0509387600.01	441	1	441	0	No definition line
2314	0	441	100%	100%	Query_1	-	441	1	441	0	OsKY131G0511537200.01	441	1	441	0	No definition line
2314	0	441	100%	100%	Query_1	-	441	1	441	0	OsKoshG0513348200.01	441	1	441	0	No definition line
2314	0	441	100%	100%	Query_1	-	441	1	441	0	OsDHX2G0513198200.01	441	1	441	0	No definition line
2276	0	438	99%	99%	Query_1	-	441	3	440	0	OsWSSMG0509329800.01	439	1	438	0	No definition line
2276	0	438	99%	99%	Query_1	-	441	3	440	0	OsTumbaG0510843400.01	439	1	438	0	No definition line
2276	0	438	99%	99%	Query_1	-	441	3	440	0	TMG0515290400.01	439	1	438	0	No definition line
2276	0	438	99%	99%	Query_1	-	441	3	440	0	OsJ4155G0511713000.01	439	1	438	0	No definition line
2276	0	438	99%	99%	Query_1	-	441	3	440	0	OsIR64G0509271600.01	439	1	438	0	No definition line
2276	0	438	99%	99%	Query_1	-	441	3	440	0	OsII32G0519480600.01	439	1	438	0	No definition line
2276	0	438	99%	99%	Query_1	-	441	3	440	0	OsG8G0512531000.01	439	1	438	0	No definition line
2276	0	438	99%	99%	Query_1	-	441	3	440	0	OsFS32G0512736400.01	439	1	438	0	No definition line
2276	0	438	99%	99%	Query_1	-	441	3	440	0	OsDGG0511524200.01	439	1	438	0	No definition line
2276	0	438	99%	99%	Query_1	-	441	3	440	0	OsD62G0519712800.01	439	1	438	0	No definition line
2276	0	438	99%	99%	Query_1	-	441	3	440	0	OsCN1G0517756400.01	439	1	438	0	No definition line
2276	0	438	99%	99%	Query_1	-	441	3	440	0	OsBasmati1G0520607000.01	439	1	438	0	No definition line
2276	0	438	99%	99%	Query_1	-	441	3	440	0	Os9311G0510581800.01	439	1	438	0	No definition line
2272	0	438	99%	99%	Query_1	-	441	3	440	0	OsY58SG0512817000.01	439	1	438	0	No definition line
2272	0	438	99%	99%	Query_1	-	441	3	440	0	OsS548G0525454200.01	439	1	438	0	No definition line
2272	0	438	99%	99%	Query_1	-	441	3	440	0	OsR527G0511590400.01	439	1	438	0	No definition line
2272	0	438	99%	99%	Query_1	-	441	3	440	0	OsR498G0511283000.01	439	1	438	0	No definition line
2272	0	438	99%	99%	Query_1	-	441	3	440	0	OsLemontG0509378800.01	439	1	438	0	No definition line
2272	0	438	99%	99%	Query_1	-	441	3	440	0	OsG630G0509308200.01	439	1	438	0	No definition line
2272	0	438	99%	99%	Query_1	-	441	3	440	0	OsFH838G0515476600.01	439	1	438	0	No definition line
2270	0	438	99%	99%	Query_1	-	441	3	440	0	OsYX1G0516132200.01	439	1	438	0	No definition line
2270	0	438	99%	99%	Query_1	-	441	3	440	0	OsY3551G0512486600.01	439	1	438	0	No definition line
2270	0	438	99%	99%	Query_1	-	441	3	440	0	OsNamRooG0513131400.01	439	1	438	0	No definition line
2270	0	438	99%	99%	Query_1	-	441	3	440	0	OsG46G0510377400.01	439	1	438	0	No definition line
2270	0	438	99%	99%	Query_1	-	441	3	440	0	Os02428G0509369600.01	439	1	438	0	No definition line
2263	0	439	99%	99%	Query_1	-	441	3	440	0	OsN22G0515366000.01	440	1	439	0	No definition line
2259	0	438	98%	99%	Query_1	-	441	3	440	0	OsCG14G0509622600.01	466	1	438	0	No definition line
1246	8.08055e-168	346	73%	81%	Query_1	-	441	8	353	0	OsYX1G0101066100.01	483	2	343	0	No definition line
